# Supplementary material for: Mixed-Methods Approach: Impact of Clinical Consenter Diversity on Clinical Trials Enrollment
Source: Cancers (Basel). 2025 Mar 20;17(6):1043. doi: 10.3390/cancers17061043 (PMC11941056; doi:10.3390/cancers17061043)
Supplement: Supplementary file 1 [file cancers-17-01043-s001.zip]

Archive with 1 entries (1 files):
- cancers-3490762-supplementary.docx
